# Supplementary material for: Application of the NanoString nCounter System as an Alternative Method to Investigate Molecular Mechanisms Involved in Host Plant Responses to Plasmodiophora brassicae
Source: Int J Mol Sci. 2022 Dec 8;23(24):15581. doi: 10.3390/ijms232415581 (PMC9779335; doi:10.3390/ijms232415581)
Supplement: Supplementary file 1 [file ijms-23-15581-s001.zip › Tables S1-S3.xlsx]

## Sheet: Table S1
Table S1. Genes for the NanoString nCounter System
Gene ID	Type	Name	Description	Previous discussion	Captureprobe_seq	Reporterprobe_seq	Log2 fold changes
							Lau_7 NanoString	Lau_7 RNA-seq	Lau_14 NanoString	Lau_14 RNA-seq	Lau_21 NanoString	Lau_21 RNA-seq	Wil_7 NanoString	Wil_7 RNA-seq	Wil_14 NanoString	Wil_14 RNA-seq	Wil_21 NanoString	Wil_21 RNA-seq
BnaA04g00590D	target	WRKY46	WRKY DNA-binding protein 46	SA pathway [34]	GAAGACGATTTCCCTTGCTCCAGCTCCTTAACCACAAGCTTTTCTTCCAT	TTTCGAAACAATGGAGGATCTCCGAGATCAAGACCTCGTTTGATTCCTTC	-0.83401	-0.480568	-0.466091	-0.352636	-1.34388	-1.75036	0.0302852	1.07966	0.695479	1.09791	-0.553918	-0.868887
BnaA02g31430D	target	CBP60G	cam-binding protein 60-like G	SA pathway [34]	TTCACCAGCCCTGAAGCTGTTTCTTTGCATGAACTTTCCGTCCATATGAA	ATACAATCCCTTGTCTCTACAGTTTGTGATTCACTGTACACCGGATCGTG	0.857222	0.861026	0.888402	0.817641	-0.38027	0.103544	1.03419	0.786835	1.50287	1.09413	0.0570068	-0.145213
BnaA03g31730D	target	BSMT1	S-adenosyl-L-methionine-dependent methyltransferases superfamily protein	SA pathway [34]	GCGCTCTCACAAACGCACATTCATCATCACTCTTATCATCATCATAGCTT	AAGGGAATTGGCAGAGTAACTGTTGGCTCCGTCTCCACCACTCATACGTA	0.722778	0.949365	-2.28137	-2.29535	-4.33097	-3.34261	-0.917169	-1.28525	-0.913446	-0.86964	-1.30772	-1.3238
BnaA09g03720D	target	ATL31	carbon/nitrogen insensitive 1	SA pathway [34]	CCGGTTCGACCGGTTCGGCGAGATTCGTGCGGCAAACCGGACAAGTCACG	AGGAACCACCACTGATTGCTGCGACTCGATATCAATTTCGGTTACTACTT	0.139549	-0.143044	0.943298	0.667836	-0.224058	-0.485944	1.12824	1.09607	1.14946	1.36451	-0.481153	-0.212492
BnaA02g23180D	target	AOS	allene oxide synthase	JA pathway [34]	TGATAAGATACGGTAGCCTCCGGTTAGCTCCGTCGAGGGCATGTAAGTGC	AAGAGTAAAGATTTGAGCTTGGCGTGATTCGGCTCCGACGGGTCCAGGTA	0.913855	1.0233	-0.975442	-1.02207	-1.73695	-1.37644	-1.35842	-1.68566	0.063889	0.216605	-0.585057	0.0236724
BnaA03g31600D	target	FAD7	fatty acid desaturase 7	JA pathway [34]	AGTTCTTAGTGGAGAACCCATTCAGACGAAACGCAGGTGATGGTTTGAGT	GGTTGGAGGAGATGAGTCAACTGTTAGAGGCGTGGTGACATTCAACGCCC	0.279479	1.01908	-0.313061	-0.169812	-0.724896	-0.229791	-1.14383	-1.21165	-0.244396	-0.162075	-0.398184	0.442246
BnaC03g50910D	target	CYP94B1	cytochrome P450, family 94, subfamily B, polypeptide 1	JA pathway [34]	TCGCGCGGCGAGCGCTGATCGCAGCCGCTACGTCAAAAGCCTCGACAAGA	CCCCACGTTGAAGAAACGCTTCAGCTTCCACACGGCGTTAACTGGCTCCG	1.41101	1.17828	-1.57983	-1.6903	-3.28239	-2.19217	-2.33841	-2.48483	-0.71562	-0.992117	-1.23314	-0.94111
BnaC04g16670D	target	CYP94C1	cytochrome P450, family 94, subfamily C, polypeptide 1	JA pathway [34]	TAGTCCCTCCAGTAACACGCGTACCATCAGCCAGAACGTCGTCCTTTAGA	GCCCCAGATGCGGATCATCCGACCCATCGCATAAGGATGATACGTGACTC	1.72443	1.69919	-1.36502	-1.94163	-2.27756	-2.59191	-3.3251	-4.19671	-0.6893	-0.659326	-0.859544	-1.14775
BnaA03g40380D	target	ERF104	ethylene response factor 104	ET pathway [34]	TGAACTTGGCTGGTAAAGAGAGATGGGCCAGTTTCATGAAGAGTGAAACT	TATGGGTCTGGTTGTTGATGGTTCTTGGGCTTGTCTCTAAGTGATAGTCG	-1.10539	-1.33957	0.445163	0.800402	-1.35977	-1.19586	0.746533	1.36957	0.559651	0.925649	-0.450298	-0.860453
BnaC05g04750D	target	PLSP2A	Peptidase S24/S26A/S26B/S26C family protein	thylakoidal processing [34]	CGTCGCCGGAATGCTGCTGCAAGGCATCCACTTCGACCCTCTAAGGAACG	TCCATCTTCACTTCAACCTTTCCTCCCCTATCAATGTCAGCAGCAACATC	0.48994	0.421849	-0.552841	-0.910943	-2.189	-1.97079	-0.659171	-0.357141	-0.138759	-0.353559	-0.966343	-1.07724
BnaC07g08320D	target	MYB15	myb domain protein 15	effector-triggered immunity [34]	GGCTATAAAGCGCCTCATTCCAGAAGCTCTCGTCGATATCTGCTCCAAAA	CTCGTCAAAACCAGCCACGTCAAGATTCAGTGCGTAGTTGCTTTCATCCT	-1.32966	-1.12718	0.189153	0.142772	-1.16943	-1.07121	0.918503	1.18527	0.942526	1.15537	-0.0766078	0.0618845
BnaA04g06630D	target	CYP83A1	cytochrome P450, family 83, subfamily A, polypeptide 1	aliphatic glucosinolate synthesis [34]	AACTCGTGACCACGGTGCTGAGGCCGGTTCGCGAAGTTGACATCTTGCGT	AATACGGTGTGTAGTGGTTCATTGCCATGTCGCTTCGGCCGTAGGTTATG	-3.256	-1.56609	-1.40479	-2.4218	-5.37285	-2.87759	-2.57787	-1.15235	1.08786	1.08445	-0.997686	-1.60721
BnaA02g22670D	target	ERT2-like	ethylene-responsive nuclear protein -related	qPCR [34]	GTTTTCGATCTTACTCCGAACGGATTTCCTCGCCACGGGCTTTTCTAGTC	CTTTTGTGACTTGTGGGTTTATCCTTCTCTGCCGTTAATCCGAGATTAAC	-1.3982	-1.26067	-0.164476	-0.13504	-3.10728	-2.90954	0.495971	0.924875	0.688488	1.06459	-1.15791	-1.55194
BnaC01g10080D	target	ERF6	ethylene responsive element binding factor 6	qPCR [34]	AGAAAAGAGCTGATGTTTCGCTTGGCGTGGCCATTAGAGAACAGAGGATC	GGTGGCATTAGGCAACGGGGAGAATTCGTCGAGGAGATGTTTCTTGATGA	-0.856513	-1.04877	0.058179	-0.172075	-2.95216	-3.13006	0.323914	0.999631	0.992787	1.2913	-0.830449	-1.65705
BnaC01g15640D	target	WRKY53	WRKY 53	qPCR [34]	GCTGTACGGGCGGCGAGGAAGACCAGTTTAGCATGACAAGAACTTTGTCG	AATTCCGCCGGAATTCACCACCGGAACTACAGCAACAGTCGCCGGAGTAA	-0.341167	-0.168803	0.806171	0.511423	-0.154511	-0.0506546	0.582106	0.951497	1.38834	1.41391	0.50807	0.575452
BnaC03g10290D	target	SUS1	sucrose synthase 1	qPCR [34]	GGGGCCTCAAGAAGGTCCAAAAGAAGACGGAGCATGTCAAGGACACGCTC	TGAACACCATTGGGATTCTTCCGAGAAAGGTCTCAAGAGTGCAAGGGTCA	-1.12764	-1.44883	0.77734	1.08861	2.19363	3.23415	-1.15337	-0.678688	-0.254744	-0.235874	0.649493	1.56629
BnaC03g67380D	target	WRKY18	WRKY DNA-binding protein 18	qPCR [34]	TTCTTTTCTTCGTAGGTTGTTCGATATGATCTATCCCAGGGCTCTTTCGG	ATTCTCAGTTTTTCCATTAGGAAACCCTAAGAAGTCTTCCGGATCTTGTT	-0.707252	-0.275751	0.184102	0.140801	0.831206	1.5421	-0.0719467	-0.270896	1.05706	1.89426	1.40734	3.27808
BnaC06g22710D	target	ORA47	Integrase-type DNA-binding superfamily protein	qPCR [34]	GCGTTGTCGCCGACGATGTATCCACTTCAGACACGGAGGTTGAAGGAGAC	CATCCCAAAGTCTGCAGGAAGCAAATCGAATAACGACAGATCGCAATCCA	-1.62677	-2.16164	0.30359	0.367932	-2.9572	-2.94648	0.898951	1.81222	1.32566	1.11936	-0.800849	-1.56754
BnaC06g32160D	target	AT17.1	Encodes a protein whose expression is responsive to nematode infection.	qPCR [34]	CCTCAGTTTCTCCACTTTCCACTTCGGTAACCTCAACTTGACGCTAGTCA	CAAAGAGCTGTGATCTTGTCTGAGAAATCAGAGCCACTCTCACTCTCTTT	-1.48673	-1.13699	1.41191	1.63585	3.41119	3.92825	-0.495218	0.147655	0.279538	0.229071	2.95911	3.23658
BnaC07g25020D	target	GATL10	galacturonosyltransferase-like 10	qPCR [34]	GCAGATAACGTGCCACGCAAGTAAGCTGGATCAAGGGTCATGGCTATGTG	GGAAGAAGGTGTTTTGAGGGCAAGAGGTGTGTTTGAGGATTGAGTGGACT	-1.5345	-1.64782	0.223137	0.11685	-1.50103	-1.6585	1.07775	1.70427	0.955683	1.02613	-0.601364	-0.915511
BnaA07g01850D	target	PNP-A	plant natriuretic peptide A	SA pathway [37]	TTGACGATTACGCTACGTCCCGTGCACGCTCTTGGAAAGTTGTACGTAGG	GAGAGAGATTAAGGTCGCCATTGCAAGGCTCCCGGCATAAATCAACTACC	4.17854	3.33548	5.86261	5.06463	6.546	5.50339	1.58262	1.10961	6.25051	5.68129	7.57068	6.24882
BnaA02g01560D	target	GH3.12	auxin-responsive GH3 family protein	SA pathway [37]	CTCCTCCAACAAGTTGTCTTGTATCTGCTGGACGTTGGAAGTTAAGTCCT	TCGACGTGAAAACGTTGGAGGTATTCTGTGTTCAGGTTTGGTGTGAGTAT	3.00487	2.89385	1.78331	2.30257	-0.0952752	0.845453	1.7188	1.56455	2.04953	2.53748	1.64965	2.44381
BnaC07g48010D	target	PNP-A	plant natriuretic peptide A	SA pathway [37]	GAGAGAGATTAAGGTCGCCATTGCAAGGCCTGTACCTCCGACCACAAGCT	GACGCGGACGTTGCCGGCATCAGTATTAGCAATGACCCTAAAAGCGTCAC	3.87	2.37427	6.28151	4.73656	6.82004	5.4039	0.683583	0.920902	5.71921	5.50671	7.08827	5.77679
BnaA05g00620D	target	WRKY23	WRKY DNA-binding protein 23	auxin pathway [38]	ATTCCACTTTCGACGTCACATACTTATCAGCAGTCGCATTTGAGGGTGGG	AATGGACGAGGAGTTTGGTGTAGCCGGTGGATTTATATCCGAACACAAAG	0.0648347	0.0722972	1.77539	1.87458	2.39882	2.63711	0.136828	-0.0778587	0.0511629	0.00323275	1.67587	2.02953
BnaC03g24270D	target	CHI	chitinase, putative	chitinase [38]	GGAAATATCCAATCCTTTTCTCGACCGTTGCAGGATTTCTTCCGCTACAC	ACAAGAGAGGTTATCTCCAGGTTCAACTCCAAGCTTACCACAGTAGTCAC	3.491	3.3234	5.68372	4.88557	5.79266	5.44325	1.50489	1.281	5.24917	5.21834	6.2646	5.75589
BnaA03g29300D	target	TIR-NBS-LRR class	disease resistance protein (TIR-NBS-LRR class) family	CR candidate gene [34]	CCAGAAATTCTCGTTTTTCAGGCTCCTCAAGCCTAACAATACCTCTACCC	ATGAGTACCAGTGTCTTGACTGAGTACATCACAGATATCTTGTGCGTCCA	0.422306	0.323946	0.619407	0.707535	1.00692	1.02859	0.58614	0.728853	0.795823	1.11372	0.994039	0.518083
BnaA01g15980D	target	MAPKKK16	mitogen-activated protein kinase kinase kinase 16	wound response signaling (Tair 11)	CAATCCCTCTCTCGTGGAGATAACTCAGACCCCTGAGAATCTGACGCGTG	GACGCCGTTTTCTTCGACCAGCACGTTCTGGCTCTTCAAGTCGCAGTGAA	0.635305	0.81114	-0.0420568	-0.182877	-1.47105	-1.62024	-0.906296	-0.934005	-0.484739	-0.356445	-0.6042	-0.728646
BnaC07g29940D	target	DMR6	2-oxoglutarate (2OG) and Fe(II)-dependent oxygenase superfamily protein	response to fungus (Tair 11)	CCGGCAAAGTTGTGTGACGAATACCGGTGGATATTAGCTTTGCTGCCATA	AGAGACGTCAGAGAGACATGGACGGTTGGAGAGTGGCCGAACATAGTTTT	1.40393	0.89346	2.17328	2.40403	1.59538	2.63752	1.63424	1.57517	1.6448	1.67166	2.77372	2.93961
BnaC04g05790D	target	BIK1	botrytis-induced kinase1	negative regulator of SA accumulation (Tair 11)	TGTGCCTGCTAAAAATGTTTGGGTGTGGACCGTTTCTCTGGTAACTTAGC	ATTCCCATTGCCGTTGACCAGTTTCCCAAGTCTCAAAAAGGCTTAGGTGA	-0.296853	-0.348352	0.702457	0.315553	-1.02023	-1.32384	0.425411	0.370496	0.826643	1.02268	-0.120919	-0.49957
BnaC04g03340D	reference	GDI1	guanosine nucleotide diphosphate dissociation inhibitor 1	reference gene [34]	GCCGGTGATAAGTTTATACATGTTCAGCACATCAACAACAGTAGTATCAA	TCCTCTGCAGCACTAGCTGCGTTAAGGTCCACACTTAAATCCAGTTCCTT
BnaC01g04090D	reference	TIP41	TIP41-like family protein	reference gene [38]	ATCATAATCCAGTATCACCTGCTGAGACGGCTTGCTCCTGAACTTCCATT	TGGTCTTTCTCAACAACTCCGCTACCAGAGTACGGCGTAGTAAAAGTGTA
BnaC09g19520D	reference	AP2M	clathrin adaptor complexes medium subunit family protein	reference gene [38]	GTCCTTCGGCTTAGATGAAAACGGTGACCGTACACCCTCCTGAGTAATAT	CGCCAACCAACAGCACCTGTAACTTGCAGCGTTGCATTCGGAACAGGCTT
BnaA02g04470D	reference	TUA5	tubulin alpha-5	reference gene [34]	CAACAGCATTGAACACCAAGAAGCCTTGCAAGCCAGTACAGTTATCCGCA	AGACAAACGTTCAAGCAACAGAGACCCCAAACCAGAGCCAGTCCCACCAC

## Sheet: Tables S2 and S3
Table S2. Stability of log2(Count) of reference genes obtained with the NanoString nCounter System, based on Bestkeeper
NanoString
	AP2M	TUA5	GDI1	TIP41
std dev [± CP]	0.217269	0.261527	0.224674	0.303189
CV [% CP]	2.59426	2.5526	2.0914	3.75836
r (vs. Bestkeeper)	0.942	0.66	0.953	0.851
p-value	<0.001	<0.001	<0.001	<0.001
Table S3. Stability of Ct values of reference genes obtained via qPCR, based on Bestkeeper
qPCR
	AP2M	TUA5	GDI1
std dev [± CP]	0.610618	0.973763	0.723463
CV [% CP]	2.16753	3.75159	2.89541
r (vs. Bestkeeper)	0.909	0.958	0.951
p-value	<0.001	<0.001	<0.001
